# Supplementary material for: Plant miRNAs found in human circulating system provide evidences of cross kingdom RNAi
Source: BMC Genomics. 2017 Mar 14;18(Suppl 2):112. doi: 10.1186/s12864-017-3502-3 (PMC5374554; doi:10.1186/s12864-017-3502-3)
Supplement: Additional file 1: — contains supplemental table 1, which summarize count of the reads of plant miRNAs found within each sample. (CSV 2 mb) [file 12864_2017_3502_MOESM1_ESM.csv]

Sample	Plant miRNA	Found copy
DRR023270	ath-MIRf11178-akr	1
DRR023270	ath-MIRf11182-akr	1
DRR023270	csi-MIR3948	1
DRR023270	peu-MIR2910	44
DRR023270	peu-MIR2914	3
DRR023270	ptc-MIRf10804-akr	26
DRR023270	ptc-MIRf12412-akr	63
DRR023270	tae-MIR2005	16
DRR023270	tae-MIR2008	2
DRR023270	tae-MIR2018	31
DRR023270	ath-MIRf11178-akr	1
DRR023270	ath-MIRf11182-akr	1
DRR023270	csi-MIR3948	1
DRR023270	peu-MIR2910	44
DRR023270	peu-MIR2914	3
DRR023270	ptc-MIRf10804-akr	26
DRR023270	ptc-MIRf12412-akr	63
DRR023270	tae-MIR2005	16
DRR023270	tae-MIR2008	2
DRR023270	tae-MIR2018	31
DRR023270	ath-MIRf11178-akr	1
DRR023270	ath-MIRf11182-akr	1
DRR023270	csi-MIR3948	1
DRR023270	peu-MIR2910	44
DRR023270	peu-MIR2914	3
DRR023270	ptc-MIRf10804-akr	26
DRR023270	ptc-MIRf12412-akr	63
DRR023270	tae-MIR2005	16
DRR023270	tae-MIR2008	2
DRR023270	tae-MIR2018	31
DRR023270	ath-MIRf11178-akr	1
DRR023270	ath-MIRf11182-akr	1
DRR023270	csi-MIR3948	1
DRR023270	peu-MIR2910	44
DRR023270	peu-MIR2914	3
DRR023270	ptc-MIRf10804-akr	26
DRR023270	ptc-MIRf12412-akr	63
DRR023270	tae-MIR2005	16
DRR023270	tae-MIR2008	2
DRR023270	tae-MIR2018	31
DRR023270	ath-MIRf11178-akr	1
DRR023270	ath-MIRf11182-akr	1
DRR023270	csi-MIR3948	1
DRR023270	peu-MIR2910	44
DRR023270	peu-MIR2914	3
DRR023270	ptc-MIRf10804-akr	26
DRR023270	ptc-MIRf12412-akr	63
DRR023270	tae-MIR2005	16
DRR023270	tae-MIR2008	2
DRR023270	tae-MIR2018	31
DRR023271	ath-MIR5658	1
DRR023271	ath-MIRf10045-akr	9
DRR023271	ath-MIRf10046-akr	9
DRR023271	peu-MIR2910	14
DRR023271	ppt-MIR894	1
DRR023271	ptc-MIRf10804-akr	28
DRR023271	ptc-MIRf12412-akr	56
DRR023271	ptc-MIRf12524-akr	7
DRR023271	tae-MIR2005	17
DRR023271	tae-MIR2018	29
DRR023271	ath-MIR5658	1
DRR023271	ath-MIRf10045-akr	9
DRR023271	ath-MIRf10046-akr	9
DRR023271	peu-MIR2910	14
DRR023271	ppt-MIR894	1
DRR023271	ptc-MIRf10804-akr	28
DRR023271	ptc-MIRf12412-akr	56
DRR023271	ptc-MIRf12524-akr	7
DRR023271	tae-MIR2005	17
DRR023271	tae-MIR2018	29
DRR023271	ath-MIR5658	1
DRR023271	ath-MIRf10045-akr	9
DRR023271	ath-MIRf10046-akr	9
DRR023271	peu-MIR2910	14
DRR023271	ppt-MIR894	1
DRR023271	ptc-MIRf10804-akr	28
DRR023271	ptc-MIRf12412-akr	56
DRR023271	ptc-MIRf12524-akr	7
DRR023271	tae-MIR2005	17
DRR023271	tae-MIR2018	29
DRR023271	ath-MIR5658	1
DRR023271	ath-MIRf10045-akr	9
DRR023271	ath-MIRf10046-akr	9
DRR023271	peu-MIR2910	14
DRR023271	ppt-MIR894	1
DRR023271	ptc-MIRf10804-akr	28
DRR023271	ptc-MIRf12412-akr	56
DRR023271	ptc-MIRf12524-akr	7
DRR023271	tae-MIR2005	17
DRR023271	tae-MIR2018	29
DRR023271	ath-MIR5658	1
DRR023271	ath-MIRf10045-akr	9
DRR023271	ath-MIRf10046-akr	9
DRR023271	peu-MIR2910	14
DRR023271	ppt-MIR894	1
DRR023271	ptc-MIRf10804-akr	28
DRR023271	ptc-MIRf12412-akr	56
DRR023271	ptc-MIRf12524-akr	7
DRR023271	tae-MIR2005	17
DRR023271	tae-MIR2018	29
DRR023272	ath-MIR5658	1
DRR023272	peu-MIR2910	54
DRR023272	ptc-MIR474c	9
DRR023272	ptc-MIRf10804-akr	60
DRR023272	ptc-MIRf12412-akr	75
DRR023272	ptc-MIRf12524-akr	20
DRR023272	tae-MIR2005	11
DRR023272	tae-MIR2018	93
DRR023272	vvi-MIR3627	2
DRR023272	vvi-MIR3627	2
DRR023272	ath-MIR5658	1
DRR023272	peu-MIR2910	54
DRR023272	ptc-MIR474c	9
DRR023272	ptc-MIRf10804-akr	60
DRR023272	ptc-MIRf12412-akr	75
DRR023272	ptc-MIRf12524-akr	20
DRR023272	tae-MIR2005	11
DRR023272	tae-MIR2018	93
DRR023272	vvi-MIR3627	2
DRR023272	vvi-MIR3627	2
DRR023272	ath-MIR5658	1
DRR023272	peu-MIR2910	54
DRR023272	ptc-MIR474c	9
DRR023272	ptc-MIRf10804-akr	60
DRR023272	ptc-MIRf12412-akr	75
DRR023272	ptc-MIRf12524-akr	20
DRR023272	tae-MIR2005	11
DRR023272	tae-MIR2018	93
DRR023272	vvi-MIR3627	2
DRR023272	vvi-MIR3627	2
DRR023272	ath-MIR5658	1
DRR023272	peu-MIR2910	54
DRR023272	ptc-MIR474c	9
DRR023272	ptc-MIRf10804-akr	60
DRR023272	ptc-MIRf12412-akr	75
DRR023272	ptc-MIRf12524-akr	20
DRR023272	tae-MIR2005	11
DRR023272	tae-MIR2018	93
DRR023272	vvi-MIR3627	2
DRR023272	vvi-MIR3627	2
DRR023272	ath-MIR5658	1
DRR023272	peu-MIR2910	54
DRR023272	ptc-MIR474c	9
DRR023272	ptc-MIRf10804-akr	60
DRR023272	ptc-MIRf12412-akr	75
DRR023272	ptc-MIRf12524-akr	20
DRR023272	tae-MIR2005	11
DRR023272	tae-MIR2018	93
DRR023272	vvi-MIR3627	2
DRR023272	vvi-MIR3627	2
DRR023273	ath-MIRf10045-akr	5
DRR023273	ath-MIRf10046-akr	5
DRR023273	osa-MIRf10185-akr	7
DRR023273	peu-MIR2910	20
DRR023273	ptc-MIRf10804-akr	12
DRR023273	ptc-MIRf12412-akr	107
DRR023273	ptc-MIRf12524-akr	14
DRR023273	tae-MIR2005	10
DRR023273	tae-MIR2018	163
DRR023273	ath-MIRf10045-akr	5
DRR023273	ath-MIRf10046-akr	5
DRR023273	osa-MIRf10185-akr	7
DRR023273	peu-MIR2910	20
DRR023273	ptc-MIRf10804-akr	12
DRR023273	ptc-MIRf12412-akr	107
DRR023273	ptc-MIRf12524-akr	14
DRR023273	tae-MIR2005	10
DRR023273	tae-MIR2018	163
DRR023273	ath-MIRf10045-akr	5
DRR023273	ath-MIRf10046-akr	5
DRR023273	osa-MIRf10185-akr	7
DRR023273	peu-MIR2910	20
DRR023273	ptc-MIRf10804-akr	12
DRR023273	ptc-MIRf12412-akr	107
DRR023273	ptc-MIRf12524-akr	14
DRR023273	tae-MIR2005	10
DRR023273	tae-MIR2018	163
DRR023273	ath-MIRf10045-akr	5
DRR023273	ath-MIRf10046-akr	5
DRR023273	osa-MIRf10185-akr	7
DRR023273	peu-MIR2910	20
DRR023273	ptc-MIRf10804-akr	12
DRR023273	ptc-MIRf12412-akr	107
DRR023273	ptc-MIRf12524-akr	14
DRR023273	tae-MIR2005	10
DRR023273	tae-MIR2018	163
DRR023273	ath-MIRf10045-akr	5
DRR023273	ath-MIRf10046-akr	5
DRR023273	osa-MIRf10185-akr	7
DRR023273	peu-MIR2910	20
DRR023273	ptc-MIRf10804-akr	12
DRR023273	ptc-MIRf12412-akr	107
DRR023273	ptc-MIRf12524-akr	14
DRR023273	tae-MIR2005	10
DRR023273	tae-MIR2018	163
DRR023274	osa-MIRf10847-akr	1
DRR023274	peu-MIR2910	100
DRR023274	peu-MIR2915	6
DRR023274	ppt-MIR894	2
DRR023274	ptc-MIRf10804-akr	27
DRR023274	ptc-MIRf12412-akr	39
DRR023274	ptc-MIRf12524-akr	1
DRR023274	tae-MIR2005	22
DRR023274	tae-MIR2018	50
DRR023274	osa-MIRf10847-akr	1
DRR023274	peu-MIR2910	100
DRR023274	peu-MIR2915	6
DRR023274	ppt-MIR894	2
DRR023274	ptc-MIRf10804-akr	27
DRR023274	ptc-MIRf12412-akr	39
DRR023274	ptc-MIRf12524-akr	1
DRR023274	tae-MIR2005	22
DRR023274	tae-MIR2018	50
DRR023274	osa-MIRf10847-akr	1
DRR023274	peu-MIR2910	100
DRR023274	peu-MIR2915	6
DRR023274	ppt-MIR894	2
DRR023274	ptc-MIRf10804-akr	27
DRR023274	ptc-MIRf12412-akr	39
DRR023274	ptc-MIRf12524-akr	1
DRR023274	tae-MIR2005	22
DRR023274	tae-MIR2018	50
DRR023274	osa-MIRf10847-akr	1
DRR023274	peu-MIR2910	100
DRR023274	peu-MIR2915	6
DRR023274	ppt-MIR894	2
DRR023274	ptc-MIRf10804-akr	27
DRR023274	ptc-MIRf12412-akr	39
DRR023274	ptc-MIRf12524-akr	1
DRR023274	tae-MIR2005	22
DRR023274	tae-MIR2018	50
DRR023274	osa-MIRf10847-akr	1
DRR023274	peu-MIR2910	100
DRR023274	peu-MIR2915	6
DRR023274	ppt-MIR894	2
DRR023274	ptc-MIRf10804-akr	27
DRR023274	ptc-MIRf12412-akr	39
DRR023274	ptc-MIRf12524-akr	1
DRR023274	tae-MIR2005	22
DRR023274	tae-MIR2018	50
DRR023275	ath-MIR5658	2
DRR023275	cre-MIR1171	3
DRR023275	cre-MIR1171	6
DRR023275	cre-MIR1171	6
DRR023275	peu-MIR2910	56
DRR023275	ptc-MIRf10804-akr	53
DRR023275	ptc-MIRf11157-akr	1
DRR023275	ptc-MIRf12412-akr	99
DRR023275	ptc-MIRf12524-akr	6
DRR023275	tae-MIR2008	2
DRR023275	tae-MIR2018	18
DRR023275	ath-MIR5658	2
DRR023275	cre-MIR1171	3
DRR023275	cre-MIR1171	6
DRR023275	cre-MIR1171	6
DRR023275	peu-MIR2910	56
DRR023275	ptc-MIRf10804-akr	53
DRR023275	ptc-MIRf11157-akr	1
DRR023275	ptc-MIRf12412-akr	99
DRR023275	ptc-MIRf12524-akr	6
DRR023275	tae-MIR2008	2
DRR023275	tae-MIR2018	18
DRR023275	ath-MIR5658	2
DRR023275	cre-MIR1171	3
DRR023275	cre-MIR1171	6
DRR023275	cre-MIR1171	6
DRR023275	peu-MIR2910	56
DRR023275	ptc-MIRf10804-akr	53
DRR023275	ptc-MIRf11157-akr	1
DRR023275	ptc-MIRf12412-akr	99
DRR023275	ptc-MIRf12524-akr	6
DRR023275	tae-MIR2008	2
DRR023275	tae-MIR2018	18
DRR023275	ath-MIR5658	2
DRR023275	cre-MIR1171	3
DRR023275	cre-MIR1171	6
DRR023275	cre-MIR1171	6
DRR023275	peu-MIR2910	56
DRR023275	ptc-MIRf10804-akr	53
DRR023275	ptc-MIRf11157-akr	1
DRR023275	ptc-MIRf12412-akr	99
DRR023275	ptc-MIRf12524-akr	6
DRR023275	tae-MIR2008	2
DRR023275	tae-MIR2018	18
DRR023275	ath-MIR5658	2
DRR023275	cre-MIR1171	3
DRR023275	cre-MIR1171	6
DRR023275	cre-MIR1171	6
DRR023275	peu-MIR2910	56
DRR023275	ptc-MIRf10804-akr	53
DRR023275	ptc-MIRf11157-akr	1
DRR023275	ptc-MIRf12412-akr	99
DRR023275	ptc-MIRf12524-akr	6
DRR023275	tae-MIR2008	2
DRR023275	tae-MIR2018	18
DRR023276	ath-MIR5658	7
DRR023276	peu-MIR2910	30
DRR023276	ptc-MIRf10804-akr	5
DRR023276	ptc-MIRf12412-akr	46
DRR023276	tae-MIR2005	7
DRR023276	tae-MIR2018	57
DRR023276	ath-MIR5658	7
DRR023276	peu-MIR2910	30
DRR023276	ptc-MIRf10804-akr	5
DRR023276	ptc-MIRf12412-akr	46
DRR023276	tae-MIR2005	7
DRR023276	tae-MIR2018	57
DRR023276	ath-MIR5658	7
DRR023276	peu-MIR2910	30
DRR023276	ptc-MIRf10804-akr	5
DRR023276	ptc-MIRf12412-akr	46
DRR023276	tae-MIR2005	7
DRR023276	tae-MIR2018	57
DRR023276	ath-MIR5658	7
DRR023276	peu-MIR2910	30
DRR023276	ptc-MIRf10804-akr	5
DRR023276	ptc-MIRf12412-akr	46
DRR023276	tae-MIR2005	7
DRR023276	tae-MIR2018	57
DRR023276	ath-MIR5658	7
DRR023276	peu-MIR2910	30
DRR023276	ptc-MIRf10804-akr	5
DRR023276	ptc-MIRf12412-akr	46
DRR023276	tae-MIR2005	7
DRR023276	tae-MIR2018	57
DRR023277	ath-MIR5658	2
DRR023277	cre-MIR916	9
DRR023277	peu-MIR2910	170
DRR023277	peu-MIR2915	1
DRR023277	ptc-MIRf10804-akr	18
DRR023277	ptc-MIRf12412-akr	61
DRR023277	ptc-MIRf12524-akr	6
DRR023277	tae-MIR2018	19
DRR023277	ath-MIR5658	2
DRR023277	cre-MIR916	9
DRR023277	peu-MIR2910	170
DRR023277	peu-MIR2915	1
DRR023277	ptc-MIRf10804-akr	18
DRR023277	ptc-MIRf12412-akr	61
DRR023277	ptc-MIRf12524-akr	6
DRR023277	tae-MIR2018	19
DRR023277	ath-MIR5658	2
DRR023277	cre-MIR916	9
DRR023277	peu-MIR2910	170
DRR023277	peu-MIR2915	1
DRR023277	ptc-MIRf10804-akr	18
DRR023277	ptc-MIRf12412-akr	61
DRR023277	ptc-MIRf12524-akr	6
DRR023277	tae-MIR2018	19
DRR023277	ath-MIR5658	2
DRR023277	cre-MIR916	9
DRR023277	peu-MIR2910	170
DRR023277	peu-MIR2915	1
DRR023277	ptc-MIRf10804-akr	18
DRR023277	ptc-MIRf12412-akr	61
DRR023277	ptc-MIRf12524-akr	6
DRR023277	tae-MIR2018	19
DRR023277	ath-MIR5658	2
DRR023277	cre-MIR916	9
DRR023277	peu-MIR2910	170
DRR023277	peu-MIR2915	1
DRR023277	ptc-MIRf10804-akr	18
DRR023277	ptc-MIRf12412-akr	61
DRR023277	ptc-MIRf12524-akr	6
DRR023277	tae-MIR2018	19
DRR023278	ath-MIR5658	1
DRR023278	ath-MIRf10045-akr	1
DRR023278	ath-MIRf10046-akr	1
DRR023278	osa-MIRf10847-akr	2
DRR023278	peu-MIR2910	197
DRR023278	ppt-MIR896	1
DRR023278	ptc-MIRf10804-akr	37
DRR023278	ptc-MIRf12412-akr	88
DRR023278	tae-MIR2005	69
DRR023278	tae-MIR2018	43
DRR023278	ath-MIR5658	1
DRR023278	ath-MIRf10045-akr	1
DRR023278	ath-MIRf10046-akr	1
DRR023278	osa-MIRf10847-akr	2
DRR023278	peu-MIR2910	197
DRR023278	ppt-MIR896	1
DRR023278	ptc-MIRf10804-akr	37
DRR023278	ptc-MIRf12412-akr	88
DRR023278	tae-MIR2005	69
DRR023278	tae-MIR2018	43
DRR023278	ath-MIR5658	1
DRR023278	ath-MIRf10045-akr	1
DRR023278	ath-MIRf10046-akr	1
DRR023278	osa-MIRf10847-akr	2
DRR023278	peu-MIR2910	197
DRR023278	ppt-MIR896	1
DRR023278	ptc-MIRf10804-akr	37
DRR023278	ptc-MIRf12412-akr	88
DRR023278	tae-MIR2005	69
DRR023278	tae-MIR2018	43
DRR023278	ath-MIR5658	1
DRR023278	ath-MIRf10045-akr	1
DRR023278	ath-MIRf10046-akr	1
DRR023278	osa-MIRf10847-akr	2
DRR023278	peu-MIR2910	197
DRR023278	ppt-MIR896	1
DRR023278	ptc-MIRf10804-akr	37
DRR023278	ptc-MIRf12412-akr	88
DRR023278	tae-MIR2005	69
DRR023278	tae-MIR2018	43
DRR023278	ath-MIR5658	1
DRR023278	ath-MIRf10045-akr	1
DRR023278	ath-MIRf10046-akr	1
DRR023278	osa-MIRf10847-akr	2
DRR023278	peu-MIR2910	197
DRR023278	ppt-MIR896	1
DRR023278	ptc-MIRf10804-akr	37
DRR023278	ptc-MIRf12412-akr	88
DRR023278	tae-MIR2005	69
DRR023278	tae-MIR2018	43
DRR023279	peu-MIR2910	13
DRR023279	ppt-MIR896	4
DRR023279	ptc-MIRf10804-akr	26
DRR023279	ptc-MIRf12412-akr	81
DRR023279	ptc-MIRf12524-akr	31
DRR023279	tae-MIR2005	1
DRR023279	tae-MIR2018	29
DRR023279	peu-MIR2910	13
DRR023279	ppt-MIR896	4
DRR023279	ptc-MIRf10804-akr	26
DRR023279	ptc-MIRf12412-akr	81
DRR023279	ptc-MIRf12524-akr	31
DRR023279	tae-MIR2005	1
DRR023279	tae-MIR2018	29
DRR023279	peu-MIR2910	13
DRR023279	ppt-MIR896	4
DRR023279	ptc-MIRf10804-akr	26
DRR023279	ptc-MIRf12412-akr	81
DRR023279	ptc-MIRf12524-akr	31
DRR023279	tae-MIR2005	1
DRR023279	tae-MIR2018	29
DRR023279	peu-MIR2910	13
DRR023279	ppt-MIR896	4
DRR023279	ptc-MIRf10804-akr	26
DRR023279	ptc-MIRf12412-akr	81
DRR023279	ptc-MIRf12524-akr	31
DRR023279	tae-MIR2005	1
DRR023279	tae-MIR2018	29
DRR023279	peu-MIR2910	13
DRR023279	ppt-MIR896	4
DRR023279	ptc-MIRf10804-akr	26
DRR023279	ptc-MIRf12412-akr	81
DRR023279	ptc-MIRf12524-akr	31
DRR023279	tae-MIR2005	1
DRR023279	tae-MIR2018	29
DRR023280	peu-MIR2910	1
DRR023280	peu-MIR2910	1
DRR023280	peu-MIR2910	1
DRR023280	peu-MIR2910	1
DRR023280	peu-MIR2910	1
DRR023281	peu-MIR2910	66
DRR023281	peu-MIR2910	66
DRR023281	peu-MIR2910	66
DRR023281	peu-MIR2910	66
DRR023281	peu-MIR2910	66
DRR023282	peu-MIR2910	9
DRR023282	peu-MIR2910	9
DRR023282	peu-MIR2910	9
DRR023282	peu-MIR2910	9
DRR023282	peu-MIR2910	9
DRR023283	ath-MIRf10045-akr	2
DRR023283	ath-MIRf10046-akr	2
DRR023283	ath-MIRf10568-akr	5
DRR023283	peu-MIR2910	41
DRR023283	ptc-MIRf10804-akr	31
DRR023283	ptc-MIRf12412-akr	66
DRR023283	tae-MIR2018	13
DRR023283	ath-MIRf10045-akr	2
DRR023283	ath-MIRf10046-akr	2
DRR023283	ath-MIRf10568-akr	5
DRR023283	peu-MIR2910	41
DRR023283	ptc-MIRf10804-akr	31
DRR023283	ptc-MIRf12412-akr	66
DRR023283	tae-MIR2018	13
DRR023283	ath-MIRf10045-akr	2
DRR023283	ath-MIRf10046-akr	2
DRR023283	ath-MIRf10568-akr	5
DRR023283	peu-MIR2910	41
DRR023283	ptc-MIRf10804-akr	31
DRR023283	ptc-MIRf12412-akr	66
DRR023283	tae-MIR2018	13
DRR023283	ath-MIRf10045-akr	2
DRR023283	ath-MIRf10046-akr	2
DRR023283	ath-MIRf10568-akr	5
DRR023283	peu-MIR2910	41
DRR023283	ptc-MIRf10804-akr	31
DRR023283	ptc-MIRf12412-akr	66
DRR023283	tae-MIR2018	13
DRR023283	ath-MIRf10045-akr	2
DRR023283	ath-MIRf10046-akr	2
DRR023283	ath-MIRf10568-akr	5
DRR023283	peu-MIR2910	41
DRR023283	ptc-MIRf10804-akr	31
DRR023283	ptc-MIRf12412-akr	66
DRR023283	tae-MIR2018	13
DRR023284	ahy-MIR159	3
DRR023284	aly-MIR159a	6
DRR023284	aly-MIR159a	6
DRR023284	aly-MIR159b	6
DRR023284	aly-MIR159b	6
DRR023284	ath-MIR159a	3
DRR023284	ath-MIR159b	3
DRR023284	ath-MIRf10045-akr	3
DRR023284	ath-MIRf10046-akr	3
DRR023284	bna-MIR159	3
DRR023284	bra-MIR159a	3
DRR023284	csi-MIR159	3
DRR023284	far-MIR159	3
DRR023284	gma-MIR159a	3
DRR023284	hvu-MIR159a	3
DRR023284	hvu-MIR159b	3
DRR023284	ltu-MIR159	3
DRR023284	mtr-MIR159a	3
DRR023284	mtr-MIR159c	3
DRR023284	mtr-MIR5253	3
DRR023284	oru-MIR159	3
DRR023284	osa-MIR159a	3
DRR023284	osa-MIR159b	3
DRR023284	osa-MIR159m	3
DRR023284	peu-MIR2910	22
DRR023284	peu-MIR2915	3
DRR023284	pgl-MIR159	3
DRR023284	ptc-MIR159a	3
DRR023284	ptc-MIR159b	3
DRR023284	ptc-MIR159c	3
DRR023284	ptc-MIRf10271-akr	3
DRR023284	ptc-MIRf10804-akr	19
DRR023284	ptc-MIRf12412-akr	156
DRR023284	ptc-MIRf12524-akr	16
DRR023284	pvu-MIR159	6
DRR023284	pvu-MIR159	6
DRR023284	rco-MIR159	3
DRR023284	sar-MIR159	3
DRR023284	sbi-MIR159	3
DRR023284	sly-MIR159	3
DRR023284	sof-MIR159a	3
DRR023284	sof-MIR159b	3
DRR023284	sof-MIR159d	3
DRR023284	spr-MIR159	3
DRR023284	ssp-MIR159a	3
DRR023284	tae-MIR159a	3
DRR023284	tae-MIR159b	3
DRR023284	tae-MIR2018	24
DRR023284	vun-MIR159a	3
DRR023284	vvi-MIR159c	3
DRR023284	zma-MIR159a	3
DRR023284	zma-MIR159b	3
DRR023284	zma-MIR159j	6
DRR023284	zma-MIR159j	6
DRR023284	zma-MIR159k	6
DRR023284	zma-MIR159k	6
DRR023284	zma-MIR159m	3
DRR023284	ahy-MIR159	3
DRR023284	aly-MIR159a	6
DRR023284	aly-MIR159a	6
DRR023284	aly-MIR159b	6
DRR023284	aly-MIR159b	6
DRR023284	ath-MIR159a	3
DRR023284	ath-MIR159b	3
DRR023284	ath-MIRf10045-akr	3
DRR023284	ath-MIRf10046-akr	3
DRR023284	bna-MIR159	3
DRR023284	bra-MIR159a	3
DRR023284	csi-MIR159	3
DRR023284	far-MIR159	3
DRR023284	gma-MIR159a	3
DRR023284	hvu-MIR159a	3
DRR023284	hvu-MIR159b	3
DRR023284	ltu-MIR159	3
DRR023284	mtr-MIR159a	3
DRR023284	mtr-MIR159c	3
DRR023284	mtr-MIR5253	3
DRR023284	oru-MIR159	3
DRR023284	osa-MIR159a	3
DRR023284	osa-MIR159b	3
DRR023284	osa-MIR159m	3
DRR023284	peu-MIR2910	22
DRR023284	peu-MIR2915	3
DRR023284	pgl-MIR159	3
DRR023284	ptc-MIR159a	3
DRR023284	ptc-MIR159b	3
DRR023284	ptc-MIR159c	3
DRR023284	ptc-MIRf10271-akr	3
DRR023284	ptc-MIRf10804-akr	19
DRR023284	ptc-MIRf12412-akr	156
DRR023284	ptc-MIRf12524-akr	16
DRR023284	pvu-MIR159	6
DRR023284	pvu-MIR159	6
DRR023284	rco-MIR159	3
DRR023284	sar-MIR159	3
DRR023284	sbi-MIR159	3
DRR023284	sly-MIR159	3
DRR023284	sof-MIR159a	3
DRR023284	sof-MIR159b	3
DRR023284	sof-MIR159d	3
DRR023284	spr-MIR159	3
DRR023284	ssp-MIR159a	3
DRR023284	tae-MIR159a	3
DRR023284	tae-MIR159b	3
DRR023284	tae-MIR2018	24
DRR023284	vun-MIR159a	3
DRR023284	vvi-MIR159c	3
DRR023284	zma-MIR159a	3
DRR023284	zma-MIR159b	3
DRR023284	zma-MIR159j	6
DRR023284	zma-MIR159j	6
DRR023284	zma-MIR159k	6
DRR023284	zma-MIR159k	6
DRR023284	zma-MIR159m	3
DRR023284	ahy-MIR159	3
DRR023284	aly-MIR159a	6
DRR023284	aly-MIR159a	6
DRR023284	aly-MIR159b	6
DRR023284	aly-MIR159b	6
DRR023284	ath-MIR159a	3
DRR023284	ath-MIR159b	3
DRR023284	ath-MIRf10045-akr	3
DRR023284	ath-MIRf10046-akr	3
DRR023284	bna-MIR159	3
DRR023284	bra-MIR159a	3
DRR023284	csi-MIR159	3
DRR023284	far-MIR159	3
DRR023284	gma-MIR159a	3
DRR023284	hvu-MIR159a	3
DRR023284	hvu-MIR159b	3
DRR023284	ltu-MIR159	3
DRR023284	mtr-MIR159a	3
DRR023284	mtr-MIR159c	3
DRR023284	mtr-MIR5253	3
DRR023284	oru-MIR159	3
DRR023284	osa-MIR159a	3
DRR023284	osa-MIR159b	3
DRR023284	osa-MIR159m	3
DRR023284	peu-MIR2910	22
DRR023284	peu-MIR2915	3
DRR023284	pgl-MIR159	3
DRR023284	ptc-MIR159a	3
DRR023284	ptc-MIR159b	3
DRR023284	ptc-MIR159c	3
DRR023284	ptc-MIRf10271-akr	3
DRR023284	ptc-MIRf10804-akr	19
DRR023284	ptc-MIRf12412-akr	156
DRR023284	ptc-MIRf12524-akr	16
DRR023284	pvu-MIR159	6
DRR023284	pvu-MIR159	6
DRR023284	rco-MIR159	3
DRR023284	sar-MIR159	3
DRR023284	sbi-MIR159	3
DRR023284	sly-MIR159	3
DRR023284	sof-MIR159a	3
DRR023284	sof-MIR159b	3
DRR023284	sof-MIR159d	3
DRR023284	spr-MIR159	3
DRR023284	ssp-MIR159a	3
DRR023284	tae-MIR159a	3
DRR023284	tae-MIR159b	3
DRR023284	tae-MIR2018	24
DRR023284	vun-MIR159a	3
DRR023284	vvi-MIR159c	3
DRR023284	zma-MIR159a	3
DRR023284	zma-MIR159b	3
DRR023284	zma-MIR159j	6
DRR023284	zma-MIR159j	6
DRR023284	zma-MIR159k	6
DRR023284	zma-MIR159k	6
DRR023284	zma-MIR159m	3
DRR023284	ahy-MIR159	3
DRR023284	aly-MIR159a	6
DRR023284	aly-MIR159a	6
DRR023284	aly-MIR159b	6
DRR023284	aly-MIR159b	6
DRR023284	ath-MIR159a	3
DRR023284	ath-MIR159b	3
DRR023284	ath-MIRf10045-akr	3
DRR023284	ath-MIRf10046-akr	3
DRR023284	bna-MIR159	3
DRR023284	bra-MIR159a	3
DRR023284	csi-MIR159	3
DRR023284	far-MIR159	3
DRR023284	gma-MIR159a	3
DRR023284	hvu-MIR159a	3
DRR023284	hvu-MIR159b	3
DRR023284	ltu-MIR159	3
DRR023284	mtr-MIR159a	3
DRR023284	mtr-MIR159c	3
DRR023284	mtr-MIR5253	3
DRR023284	oru-MIR159	3
DRR023284	osa-MIR159a	3
DRR023284	osa-MIR159b	3
DRR023284	osa-MIR159m	3
DRR023284	peu-MIR2910	22
DRR023284	peu-MIR2915	3
DRR023284	pgl-MIR159	3
DRR023284	ptc-MIR159a	3
DRR023284	ptc-MIR159b	3
DRR023284	ptc-MIR159c	3
DRR023284	ptc-MIRf10271-akr	3
DRR023284	ptc-MIRf10804-akr	19
DRR023284	ptc-MIRf12412-akr	156
DRR023284	ptc-MIRf12524-akr	16
DRR023284	pvu-MIR159	6
DRR023284	pvu-MIR159	6
DRR023284	rco-MIR159	3
DRR023284	sar-MIR159	3
DRR023284	sbi-MIR159	3
DRR023284	sly-MIR159	3
DRR023284	sof-MIR159a	3
DRR023284	sof-MIR159b	3
DRR023284	sof-MIR159d	3
DRR023284	spr-MIR159	3
DRR023284	ssp-MIR159a	3
DRR023284	tae-MIR159a	3
DRR023284	tae-MIR159b	3
DRR023284	tae-MIR2018	24
DRR023284	vun-MIR159a	3
DRR023284	vvi-MIR159c	3
DRR023284	zma-MIR159a	3
DRR023284	zma-MIR159b	3
DRR023284	zma-MIR159j	6
DRR023284	zma-MIR159j	6
DRR023284	zma-MIR159k	6
DRR023284	zma-MIR159k	6
DRR023284	zma-MIR159m	3
DRR023284	ahy-MIR159	3
DRR023284	aly-MIR159a	6
DRR023284	aly-MIR159a	6
DRR023284	aly-MIR159b	6
DRR023284	aly-MIR159b	6
DRR023284	ath-MIR159a	3
DRR023284	ath-MIR159b	3
DRR023284	ath-MIRf10045-akr	3
DRR023284	ath-MIRf10046-akr	3
DRR023284	bna-MIR159	3
DRR023284	bra-MIR159a	3
DRR023284	csi-MIR159	3
DRR023284	far-MIR159	3
DRR023284	gma-MIR159a	3
DRR023284	hvu-MIR159a	3
DRR023284	hvu-MIR159b	3
DRR023284	ltu-MIR159	3
DRR023284	mtr-MIR159a	3
DRR023284	mtr-MIR159c	3
DRR023284	mtr-MIR5253	3
DRR023284	oru-MIR159	3
DRR023284	osa-MIR159a	3
DRR023284	osa-MIR159b	3
DRR023284	osa-MIR159m	3
DRR023284	peu-MIR2910	22
DRR023284	peu-MIR2915	3
DRR023284	pgl-MIR159	3
DRR023284	ptc-MIR159a	3
DRR023284	ptc-MIR159b	3
DRR023284	ptc-MIR159c	3
DRR023284	ptc-MIRf10271-akr	3
DRR023284	ptc-MIRf10804-akr	19
DRR023284	ptc-MIRf12412-akr	156
DRR023284	ptc-MIRf12524-akr	16
DRR023284	pvu-MIR159	6
DRR023284	pvu-MIR159	6
DRR023284	rco-MIR159	3
DRR023284	sar-MIR159	3
DRR023284	sbi-MIR159	3
DRR023284	sly-MIR159	3
DRR023284	sof-MIR159a	3
DRR023284	sof-MIR159b	3
DRR023284	sof-MIR159d	3
DRR023284	spr-MIR159	3
DRR023284	ssp-MIR159a	3
DRR023284	tae-MIR159a	3
DRR023284	tae-MIR159b	3
DRR023284	tae-MIR2018	24
DRR023284	vun-MIR159a	3
DRR023284	vvi-MIR159c	3
DRR023284	zma-MIR159a	3
DRR023284	zma-MIR159b	3
DRR023284	zma-MIR159j	6
DRR023284	zma-MIR159j	6
DRR023284	zma-MIR159k	6
DRR023284	zma-MIR159k	6
DRR023284	zma-MIR159m	3
DRR023285	peu-MIR2910	42
DRR023285	ptc-MIRf10804-akr	41
DRR023285	ptc-MIRf12412-akr	26
DRR023285	ptc-MIRf12524-akr	14
DRR023285	tae-MIR2018	10
DRR023285	peu-MIR2910	42
DRR023285	ptc-MIRf10804-akr	41
DRR023285	ptc-MIRf12412-akr	26
DRR023285	ptc-MIRf12524-akr	14
DRR023285	tae-MIR2018	10
DRR023285	peu-MIR2910	42
DRR023285	ptc-MIRf10804-akr	41
DRR023285	ptc-MIRf12412-akr	26
DRR023285	ptc-MIRf12524-akr	14
DRR023285	tae-MIR2018	10
DRR023285	peu-MIR2910	42
DRR023285	ptc-MIRf10804-akr	41
DRR023285	ptc-MIRf12412-akr	26
DRR023285	ptc-MIRf12524-akr	14
DRR023285	tae-MIR2018	10
DRR023285	peu-MIR2910	42
DRR023285	ptc-MIRf10804-akr	41
DRR023285	ptc-MIRf12412-akr	26
DRR023285	ptc-MIRf12524-akr	14
DRR023285	tae-MIR2018	10
DRR023286	ath-MIRf10081-akr	3
DRR023286	ath-MIRf10399-akr	3
DRR023286	ath-MIRf10400-akr	3
DRR023286	ath-MIRf10591-akr	3
DRR023286	ath-MIRf10666-akr	3
DRR023286	ath-MIRf10671-akr	3
DRR023286	ath-MIRf10767-akr	3
DRR023286	ath-MIRf10802-akr	3
DRR023286	ath-MIRf10937-akr	3
DRR023286	ath-MIRf10996-akr	3
DRR023286	ath-MIRf11000-akr	3
DRR023286	ath-MIRf11012-akr	3
DRR023286	cre-MIR916	30
DRR023286	osa-MIR2092	20
DRR023286	osa-MIR2092	20
DRR023286	peu-MIR2910	5369
DRR023286	peu-MIR2914	19
DRR023286	ptc-MIRf11910-akr	1
DRR023286	ptc-MIRf11911-akr	1
DRR023286	ptc-MIRf12524-akr	31
DRR023286	ath-MIRf10081-akr	3
DRR023286	ath-MIRf10399-akr	3
DRR023286	ath-MIRf10400-akr	3
DRR023286	ath-MIRf10591-akr	3
DRR023286	ath-MIRf10666-akr	3
DRR023286	ath-MIRf10671-akr	3
DRR023286	ath-MIRf10767-akr	3
DRR023286	ath-MIRf10802-akr	3
DRR023286	ath-MIRf10937-akr	3
DRR023286	ath-MIRf10996-akr	3
DRR023286	ath-MIRf11000-akr	3
DRR023286	ath-MIRf11012-akr	3
DRR023286	cre-MIR916	30
DRR023286	osa-MIR2092	20
DRR023286	osa-MIR2092	20
DRR023286	peu-MIR2910	5369
DRR023286	peu-MIR2914	19
DRR023286	ptc-MIRf11910-akr	1
DRR023286	ptc-MIRf11911-akr	1
DRR023286	ptc-MIRf12524-akr	31
DRR023286	ath-MIRf10081-akr	3
DRR023286	ath-MIRf10399-akr	3
DRR023286	ath-MIRf10400-akr	3
DRR023286	ath-MIRf10591-akr	3
DRR023286	ath-MIRf10666-akr	3
DRR023286	ath-MIRf10671-akr	3
DRR023286	ath-MIRf10767-akr	3
DRR023286	ath-MIRf10802-akr	3
DRR023286	ath-MIRf10937-akr	3
DRR023286	ath-MIRf10996-akr	3
DRR023286	ath-MIRf11000-akr	3
DRR023286	ath-MIRf11012-akr	3
DRR023286	cre-MIR916	30
DRR023286	osa-MIR2092	20
DRR023286	osa-MIR2092	20
DRR023286	peu-MIR2910	5369
DRR023286	peu-MIR2914	19
DRR023286	ptc-MIRf11910-akr	1
DRR023286	ptc-MIRf11911-akr	1
DRR023286	ptc-MIRf12524-akr	31
DRR023286	ath-MIRf10081-akr	3
DRR023286	ath-MIRf10399-akr	3
DRR023286	ath-MIRf10400-akr	3
DRR023286	ath-MIRf10591-akr	3
DRR023286	ath-MIRf10666-akr	3
DRR023286	ath-MIRf10671-akr	3
DRR023286	ath-MIRf10767-akr	3
DRR023286	ath-MIRf10802-akr	3
DRR023286	ath-MIRf10937-akr	3
DRR023286	ath-MIRf10996-akr	3
DRR023286	ath-MIRf11000-akr	3
DRR023286	ath-MIRf11012-akr	3
DRR023286	cre-MIR916	30
DRR023286	osa-MIR2092	20
DRR023286	osa-MIR2092	20
DRR023286	peu-MIR2910	5369
DRR023286	peu-MIR2914	19
DRR023286	ptc-MIRf11910-akr	1
DRR023286	ptc-MIRf11911-akr	1
DRR023286	ptc-MIRf12524-akr	31
DRR023286	ath-MIRf10081-akr	3
DRR023286	ath-MIRf10399-akr	3
DRR023286	ath-MIRf10400-akr	3
DRR023286	ath-MIRf10591-akr	3
DRR023286	ath-MIRf10666-akr	3
DRR023286	ath-MIRf10671-akr	3
DRR023286	ath-MIRf10767-akr	3
DRR023286	ath-MIRf10802-akr	3
DRR023286	ath-MIRf10937-akr	3
DRR023286	ath-MIRf10996-akr	3
DRR023286	ath-MIRf11000-akr	3
DRR023286	ath-MIRf11012-akr	3
DRR023286	cre-MIR916	30
DRR023286	osa-MIR2092	20
DRR023286	osa-MIR2092	20
DRR023286	peu-MIR2910	5369
DRR023286	peu-MIR2914	19
DRR023286	ptc-MIRf11910-akr	1
DRR023286	ptc-MIRf11911-akr	1
DRR023286	ptc-MIRf12524-akr	31
DRR023287	peu-MIR2910	895
DRR023287	peu-MIR2914	1
DRR023287	ptc-MIRf12524-akr	1
DRR023287	peu-MIR2910	895
DRR023287	peu-MIR2914	1
DRR023287	ptc-MIRf12524-akr	1
DRR023287	peu-MIR2910	895
DRR023287	peu-MIR2914	1
DRR023287	ptc-MIRf12524-akr	1
DRR023287	peu-MIR2910	895
DRR023287	peu-MIR2914	1
DRR023287	ptc-MIRf12524-akr	1
DRR023287	peu-MIR2910	895
DRR023287	peu-MIR2914	1
DRR023287	ptc-MIRf12524-akr	1
DRR023288	peu-MIR2910	922
DRR023288	peu-MIR2914	81
DRR023288	peu-MIR2910	922
DRR023288	peu-MIR2914	81
DRR023288	peu-MIR2910	922
DRR023288	peu-MIR2914	81
DRR023288	peu-MIR2910	922
DRR023288	peu-MIR2914	81
DRR023288	peu-MIR2910	922
DRR023288	peu-MIR2914	81
DRR023289	osa-MIRf11065-akr	1
DRR023289	ptc-MIRf10804-akr	15
DRR023289	ptc-MIRf12412-akr	9
DRR023289	tae-MIR2018	4
DRR023289	osa-MIRf11065-akr	1
DRR023289	ptc-MIRf10804-akr	15
DRR023289	ptc-MIRf12412-akr	9
DRR023289	tae-MIR2018	4
DRR023289	osa-MIRf11065-akr	1
DRR023289	ptc-MIRf10804-akr	15
DRR023289	ptc-MIRf12412-akr	9
DRR023289	tae-MIR2018	4
DRR023289	osa-MIRf11065-akr	1
DRR023289	ptc-MIRf10804-akr	15
DRR023289	ptc-MIRf12412-akr	9
DRR023289	tae-MIR2018	4
DRR023289	osa-MIRf11065-akr	1
DRR023289	ptc-MIRf10804-akr	15
DRR023289	ptc-MIRf12412-akr	9
DRR023289	tae-MIR2018	4
DRR023290	peu-MIR2910	19
DRR023290	ptc-MIRf10804-akr	13
DRR023290	ptc-MIRf12412-akr	26
DRR023290	ptc-MIRf12524-akr	5
DRR023290	tae-MIR2018	29
DRR023290	peu-MIR2910	19
DRR023290	ptc-MIRf10804-akr	13
DRR023290	ptc-MIRf12412-akr	26
DRR023290	ptc-MIRf12524-akr	5
DRR023290	tae-MIR2018	29
DRR023290	peu-MIR2910	19
DRR023290	ptc-MIRf10804-akr	13
DRR023290	ptc-MIRf12412-akr	26
DRR023290	ptc-MIRf12524-akr	5
DRR023290	tae-MIR2018	29
DRR023290	peu-MIR2910	19
DRR023290	ptc-MIRf10804-akr	13
DRR023290	ptc-MIRf12412-akr	26
DRR023290	ptc-MIRf12524-akr	5
DRR023290	tae-MIR2018	29
DRR023290	peu-MIR2910	19
DRR023290	ptc-MIRf10804-akr	13
DRR023290	ptc-MIRf12412-akr	26
DRR023290	ptc-MIRf12524-akr	5
DRR023290	tae-MIR2018	29
DRR023291	peu-MIR2910	27
DRR023291	peu-MIR2915	8
DRR023291	ppt-MIR894	1
DRR023291	ptc-MIRf10804-akr	9
DRR023291	ptc-MIRf12412-akr	37
DRR023291	tae-MIR2018	27
DRR023291	peu-MIR2910	27
DRR023291	peu-MIR2915	8
DRR023291	ppt-MIR894	1
DRR023291	ptc-MIRf10804-akr	9
DRR023291	ptc-MIRf12412-akr	37
DRR023291	tae-MIR2018	27
DRR023291	peu-MIR2910	27
DRR023291	peu-MIR2915	8
DRR023291	ppt-MIR894	1
DRR023291	ptc-MIRf10804-akr	9
DRR023291	ptc-MIRf12412-akr	37
DRR023291	tae-MIR2018	27
DRR023291	peu-MIR2910	27
DRR023291	peu-MIR2915	8
DRR023291	ppt-MIR894	1
DRR023291	ptc-MIRf10804-akr	9
DRR023291	ptc-MIRf12412-akr	37
DRR023291	tae-MIR2018	27
DRR023291	peu-MIR2910	27
DRR023291	peu-MIR2915	8
DRR023291	ppt-MIR894	1
DRR023291	ptc-MIRf10804-akr	9
DRR023291	ptc-MIRf12412-akr	37
DRR023291	tae-MIR2018	27
DRR023292	ath-MIRf10045-akr	10
DRR023292	ath-MIRf10046-akr	10
DRR023292	peu-MIR2910	38
DRR023292	ptc-MIRf10804-akr	22
DRR023292	ptc-MIRf12412-akr	39
DRR023292	tae-MIR2005	2
DRR023292	tae-MIR2018	29
DRR023292	ath-MIRf10045-akr	10
DRR023292	ath-MIRf10046-akr	10
DRR023292	peu-MIR2910	38
DRR023292	ptc-MIRf10804-akr	22
DRR023292	ptc-MIRf12412-akr	39
DRR023292	tae-MIR2005	2
DRR023292	tae-MIR2018	29
DRR023292	ath-MIRf10045-akr	10
DRR023292	ath-MIRf10046-akr	10
DRR023292	peu-MIR2910	38
DRR023292	ptc-MIRf10804-akr	22
DRR023292	ptc-MIRf12412-akr	39
DRR023292	tae-MIR2005	2
DRR023292	tae-MIR2018	29
DRR023292	ath-MIRf10045-akr	10
DRR023292	ath-MIRf10046-akr	10
DRR023292	peu-MIR2910	38
DRR023292	ptc-MIRf10804-akr	22
DRR023292	ptc-MIRf12412-akr	39
DRR023292	tae-MIR2005	2
DRR023292	tae-MIR2018	29
DRR023292	ath-MIRf10045-akr	10
DRR023292	ath-MIRf10046-akr	10
DRR023292	peu-MIR2910	38
DRR023292	ptc-MIRf10804-akr	22
DRR023292	ptc-MIRf12412-akr	39
DRR023292	tae-MIR2005	2
DRR023292	tae-MIR2018	29
SRR2105127	ath-MIR5658	2
SRR2105127	ath-MIRf10701-akr	1
SRR2105127	peu-MIR2910	371
SRR2105127	peu-MIR2914	7
SRR2105127	peu-MIR2916	19
SRR2105127	ppt-MIR896	3
SRR2105127	sit-MIR73-npr	1
SRR2105127	tae-MIR2005	1
SRR2105127	tae-MIR2018	2
SRR2105127	ath-MIR5658	2
SRR2105127	ath-MIRf10701-akr	1
SRR2105127	peu-MIR2910	371
SRR2105127	peu-MIR2914	7
SRR2105127	peu-MIR2916	19
SRR2105127	ppt-MIR896	3
SRR2105127	sit-MIR73-npr	1
SRR2105127	tae-MIR2005	1
SRR2105127	tae-MIR2018	2
SRR2105127	ath-MIR5658	2
SRR2105127	ath-MIRf10701-akr	1
SRR2105127	peu-MIR2910	371
SRR2105127	peu-MIR2914	7
SRR2105127	peu-MIR2916	19
SRR2105127	ppt-MIR896	3
SRR2105127	sit-MIR73-npr	1
SRR2105127	tae-MIR2005	1
SRR2105127	tae-MIR2018	2
SRR2105127	ath-MIR5658	2
SRR2105127	ath-MIRf10701-akr	1
SRR2105127	peu-MIR2910	371
SRR2105127	peu-MIR2914	7
SRR2105127	peu-MIR2916	19
SRR2105127	ppt-MIR896	3
SRR2105127	sit-MIR73-npr	1
SRR2105127	tae-MIR2005	1
SRR2105127	tae-MIR2018	2
SRR2105127	ath-MIR5658	2
SRR2105127	ath-MIRf10701-akr	1
SRR2105127	peu-MIR2910	371
SRR2105127	peu-MIR2914	7
SRR2105127	peu-MIR2916	19
SRR2105127	ppt-MIR896	3
SRR2105127	sit-MIR73-npr	1
SRR2105127	tae-MIR2005	1
SRR2105127	tae-MIR2018	2
SRR2105128	ath-MIRf10482-akr	16
SRR2105128	ath-MIRf10870-akr	1
SRR2105128	gma-MIR4995	1
SRR2105128	mtr-MIR5241a	1
SRR2105128	mtr-MIR5241b	1
SRR2105128	mtr-MIR5241c	1
SRR2105128	peu-MIR2910	1178
SRR2105128	peu-MIR2914	17
SRR2105128	peu-MIR2916	70
SRR2105128	ppt-MIR896	2
SRR2105128	ptc-MIRf10076-akr	1
SRR2105128	ptc-MIRf12524-akr	1
SRR2105128	tae-MIR2005	15
SRR2105128	tae-MIR2008	1
SRR2105128	tae-MIR2018	4
SRR2105128	ath-MIRf10482-akr	16
SRR2105128	ath-MIRf10870-akr	1
SRR2105128	gma-MIR4995	1
SRR2105128	mtr-MIR5241a	1
SRR2105128	mtr-MIR5241b	1
SRR2105128	mtr-MIR5241c	1
SRR2105128	peu-MIR2910	1178
SRR2105128	peu-MIR2914	17
SRR2105128	peu-MIR2916	70
SRR2105128	ppt-MIR896	2
SRR2105128	ptc-MIRf10076-akr	1
SRR2105128	ptc-MIRf12524-akr	1
SRR2105128	tae-MIR2005	15
SRR2105128	tae-MIR2008	1
SRR2105128	tae-MIR2018	4
SRR2105128	ath-MIRf10482-akr	16
SRR2105128	ath-MIRf10870-akr	1
SRR2105128	gma-MIR4995	1
SRR2105128	mtr-MIR5241a	1
SRR2105128	mtr-MIR5241b	1
SRR2105128	mtr-MIR5241c	1
SRR2105128	peu-MIR2910	1178
SRR2105128	peu-MIR2914	17
SRR2105128	peu-MIR2916	70
SRR2105128	ppt-MIR896	2
SRR2105128	ptc-MIRf10076-akr	1
SRR2105128	ptc-MIRf12524-akr	1
SRR2105128	tae-MIR2005	15
SRR2105128	tae-MIR2008	1
SRR2105128	tae-MIR2018	4
SRR2105128	ath-MIRf10482-akr	16
SRR2105128	ath-MIRf10870-akr	1
SRR2105128	gma-MIR4995	1
SRR2105128	mtr-MIR5241a	1
SRR2105128	mtr-MIR5241b	1
SRR2105128	mtr-MIR5241c	1
SRR2105128	peu-MIR2910	1178
SRR2105128	peu-MIR2914	17
SRR2105128	peu-MIR2916	70
SRR2105128	ppt-MIR896	2
SRR2105128	ptc-MIRf10076-akr	1
SRR2105128	ptc-MIRf12524-akr	1
SRR2105128	tae-MIR2005	15
SRR2105128	tae-MIR2008	1
SRR2105128	tae-MIR2018	4
SRR2105128	ath-MIRf10482-akr	16
SRR2105128	ath-MIRf10870-akr	1
SRR2105128	gma-MIR4995	1
SRR2105128	mtr-MIR5241a	1
SRR2105128	mtr-MIR5241b	1
SRR2105128	mtr-MIR5241c	1
SRR2105128	peu-MIR2910	1178
SRR2105128	peu-MIR2914	17
SRR2105128	peu-MIR2916	70
SRR2105128	ppt-MIR896	2
SRR2105128	ptc-MIRf10076-akr	1
SRR2105128	ptc-MIRf12524-akr	1
SRR2105128	tae-MIR2005	15
SRR2105128	tae-MIR2008	1
SRR2105128	tae-MIR2018	4
SRR2105129	ahy-MIR159	1
SRR2105129	aly-MIR159a	2
SRR2105129	aly-MIR159a	2
SRR2105129	ath-MIR159a	1
SRR2105129	bna-MIR159	1
SRR2105129	bra-MIR159a	1
SRR2105129	csi-MIR159	1
SRR2105129	gma-MIR159a	1
SRR2105129	ltu-MIR159	1
SRR2105129	mtr-MIR159a	1
SRR2105129	mtr-MIR159c	1
SRR2105129	osa-MIR1430	1
SRR2105129	osa-MIR2092	2
SRR2105129	osa-MIR2092	2
SRR2105129	peu-MIR2910	505
SRR2105129	peu-MIR2916	32
SRR2105129	ppt-MIR894	1
SRR2105129	ptc-MIR159a	1
SRR2105129	ptc-MIR159b	1
SRR2105129	ptc-MIR159c	1
SRR2105129	ptc-MIRf10271-akr	1
SRR2105129	pvu-MIR159	2
SRR2105129	pvu-MIR159	2
SRR2105129	rco-MIR159	1
SRR2105129	sly-MIR159	1
SRR2105129	tae-MIR2005	1
SRR2105129	tae-MIR2018	3
SRR2105129	vun-MIR159a	1
SRR2105129	vvi-MIR159c	1
SRR2105129	ahy-MIR159	1
SRR2105129	aly-MIR159a	2
SRR2105129	aly-MIR159a	2
SRR2105129	ath-MIR159a	1
SRR2105129	bna-MIR159	1
SRR2105129	bra-MIR159a	1
SRR2105129	csi-MIR159	1
SRR2105129	gma-MIR159a	1
SRR2105129	ltu-MIR159	1
SRR2105129	mtr-MIR159a	1
SRR2105129	mtr-MIR159c	1
SRR2105129	osa-MIR1430	1
SRR2105129	osa-MIR2092	2
SRR2105129	osa-MIR2092	2
SRR2105129	peu-MIR2910	505
SRR2105129	peu-MIR2916	32
SRR2105129	ppt-MIR894	1
SRR2105129	ptc-MIR159a	1
SRR2105129	ptc-MIR159b	1
SRR2105129	ptc-MIR159c	1
SRR2105129	ptc-MIRf10271-akr	1
SRR2105129	pvu-MIR159	2
SRR2105129	pvu-MIR159	2
SRR2105129	rco-MIR159	1
SRR2105129	sly-MIR159	1
SRR2105129	tae-MIR2005	1
SRR2105129	tae-MIR2018	3
SRR2105129	vun-MIR159a	1
SRR2105129	vvi-MIR159c	1
SRR2105129	ahy-MIR159	1
SRR2105129	aly-MIR159a	2
SRR2105129	aly-MIR159a	2
SRR2105129	ath-MIR159a	1
SRR2105129	bna-MIR159	1
SRR2105129	bra-MIR159a	1
SRR2105129	csi-MIR159	1
SRR2105129	gma-MIR159a	1
SRR2105129	ltu-MIR159	1
SRR2105129	mtr-MIR159a	1
SRR2105129	mtr-MIR159c	1
SRR2105129	osa-MIR1430	1
SRR2105129	osa-MIR2092	2
SRR2105129	osa-MIR2092	2
SRR2105129	peu-MIR2910	505
SRR2105129	peu-MIR2916	32
SRR2105129	ppt-MIR894	1
SRR2105129	ptc-MIR159a	1
SRR2105129	ptc-MIR159b	1
SRR2105129	ptc-MIR159c	1
SRR2105129	ptc-MIRf10271-akr	1
SRR2105129	pvu-MIR159	2
SRR2105129	pvu-MIR159	2
SRR2105129	rco-MIR159	1
SRR2105129	sly-MIR159	1
SRR2105129	tae-MIR2005	1
SRR2105129	tae-MIR2018	3
SRR2105129	vun-MIR159a	1
SRR2105129	vvi-MIR159c	1
SRR2105129	ahy-MIR159	1
SRR2105129	aly-MIR159a	2
SRR2105129	aly-MIR159a	2
SRR2105129	ath-MIR159a	1
SRR2105129	bna-MIR159	1
SRR2105129	bra-MIR159a	1
SRR2105129	csi-MIR159	1
SRR2105129	gma-MIR159a	1
SRR2105129	ltu-MIR159	1
SRR2105129	mtr-MIR159a	1
SRR2105129	mtr-MIR159c	1
SRR2105129	osa-MIR1430	1
SRR2105129	osa-MIR2092	2
SRR2105129	osa-MIR2092	2
SRR2105129	peu-MIR2910	505
SRR2105129	peu-MIR2916	32
SRR2105129	ppt-MIR894	1
SRR2105129	ptc-MIR159a	1
SRR2105129	ptc-MIR159b	1
SRR2105129	ptc-MIR159c	1
SRR2105129	ptc-MIRf10271-akr	1
SRR2105129	pvu-MIR159	2
SRR2105129	pvu-MIR159	2
SRR2105129	rco-MIR159	1
SRR2105129	sly-MIR159	1
SRR2105129	tae-MIR2005	1
SRR2105129	tae-MIR2018	3
SRR2105129	vun-MIR159a	1
SRR2105129	vvi-MIR159c	1
SRR2105129	ahy-MIR159	1
SRR2105129	aly-MIR159a	2
SRR2105129	aly-MIR159a	2
SRR2105129	ath-MIR159a	1
SRR2105129	bna-MIR159	1
SRR2105129	bra-MIR159a	1
SRR2105129	csi-MIR159	1
SRR2105129	gma-MIR159a	1
SRR2105129	ltu-MIR159	1
SRR2105129	mtr-MIR159a	1
SRR2105129	mtr-MIR159c	1
SRR2105129	osa-MIR1430	1
SRR2105129	osa-MIR2092	2
SRR2105129	osa-MIR2092	2
SRR2105129	peu-MIR2910	505
SRR2105129	peu-MIR2916	32
SRR2105129	ppt-MIR894	1
SRR2105129	ptc-MIR159a	1
SRR2105129	ptc-MIR159b	1
SRR2105129	ptc-MIR159c	1
SRR2105129	ptc-MIRf10271-akr	1
SRR2105129	pvu-MIR159	2
SRR2105129	pvu-MIR159	2
SRR2105129	rco-MIR159	1
SRR2105129	sly-MIR159	1
SRR2105129	tae-MIR2005	1
SRR2105129	tae-MIR2018	3
SRR2105129	vun-MIR159a	1
SRR2105129	vvi-MIR159c	1
SRR2105130	aly-MIR396b	2
SRR2105130	aly-MIR396b	2
SRR2105130	aqc-MIR396b	1
SRR2105130	ath-MIR396b	1
SRR2105130	ath-MIRf10459-akr	1
SRR2105130	ath-MIRf10482-akr	6
SRR2105130	ath-MIRf10870-akr	2
SRR2105130	bdi-MIR396e	1
SRR2105130	bna-MIR1140	1
SRR2105130	bna-MIR1140	1
SRR2105130	bna-MIR1140b	1
SRR2105130	bna-MIR1140b	1
SRR2105130	bna-MIR396a	1
SRR2105130	ccl-MIR396	1
SRR2105130	gma-MIR396b	1
SRR2105130	gma-MIR396c	1
SRR2105130	mtr-MIR396a	1
SRR2105130	osa-MIR1430	1
SRR2105130	osa-MIR396c	1
SRR2105130	osa-MIRf10270-akr	1
SRR2105130	osa-MIRf10974-akr	1
SRR2105130	peu-MIR2910	978
SRR2105130	peu-MIR2914	3
SRR2105130	peu-MIR2915	1
SRR2105130	peu-MIR2916	67
SRR2105130	pta-MIR396	1
SRR2105130	ptc-MIR396c	1
SRR2105130	ptc-MIR396d	1
SRR2105130	ptc-MIR396e	1
SRR2105130	rco-MIR396	1
SRR2105130	sbi-MIR396c	1
SRR2105130	tae-MIR2005	9
SRR2105130	tae-MIR2018	9
SRR2105130	tcc-MIR396c	1
SRR2105130	tcc-MIR396e	1
SRR2105130	vvi-MIR396b	1
SRR2105130	zma-MIR396f	1
SRR2105130	zma-MIR396g	1
SRR2105130	aly-MIR396b	2
SRR2105130	aly-MIR396b	2
SRR2105130	aqc-MIR396b	1
SRR2105130	ath-MIR396b	1
SRR2105130	ath-MIRf10459-akr	1
SRR2105130	ath-MIRf10482-akr	6
SRR2105130	ath-MIRf10870-akr	2
SRR2105130	bdi-MIR396e	1
SRR2105130	bna-MIR1140	1
SRR2105130	bna-MIR1140	1
SRR2105130	bna-MIR1140b	1
SRR2105130	bna-MIR1140b	1
SRR2105130	bna-MIR396a	1
SRR2105130	ccl-MIR396	1
SRR2105130	gma-MIR396b	1
SRR2105130	gma-MIR396c	1
SRR2105130	mtr-MIR396a	1
SRR2105130	osa-MIR1430	1
SRR2105130	osa-MIR396c	1
SRR2105130	osa-MIRf10270-akr	1
SRR2105130	osa-MIRf10974-akr	1
SRR2105130	peu-MIR2910	978
SRR2105130	peu-MIR2914	3
SRR2105130	peu-MIR2915	1
SRR2105130	peu-MIR2916	67
SRR2105130	pta-MIR396	1
SRR2105130	ptc-MIR396c	1
SRR2105130	ptc-MIR396d	1
SRR2105130	ptc-MIR396e	1
SRR2105130	rco-MIR396	1
SRR2105130	sbi-MIR396c	1
SRR2105130	tae-MIR2005	9
SRR2105130	tae-MIR2018	9
SRR2105130	tcc-MIR396c	1
SRR2105130	tcc-MIR396e	1
SRR2105130	vvi-MIR396b	1
SRR2105130	zma-MIR396f	1
SRR2105130	zma-MIR396g	1
SRR2105130	aly-MIR396b	2
SRR2105130	aly-MIR396b	2
SRR2105130	aqc-MIR396b	1
SRR2105130	ath-MIR396b	1
SRR2105130	ath-MIRf10459-akr	1
SRR2105130	ath-MIRf10482-akr	6
SRR2105130	ath-MIRf10870-akr	2
SRR2105130	bdi-MIR396e	1
SRR2105130	bna-MIR1140	1
SRR2105130	bna-MIR1140	1
SRR2105130	bna-MIR1140b	1
SRR2105130	bna-MIR1140b	1
SRR2105130	bna-MIR396a	1
SRR2105130	ccl-MIR396	1
SRR2105130	gma-MIR396b	1
SRR2105130	gma-MIR396c	1
SRR2105130	mtr-MIR396a	1
SRR2105130	osa-MIR1430	1
SRR2105130	osa-MIR396c	1
SRR2105130	osa-MIRf10270-akr	1
SRR2105130	osa-MIRf10974-akr	1
SRR2105130	peu-MIR2910	978
SRR2105130	peu-MIR2914	3
SRR2105130	peu-MIR2915	1
SRR2105130	peu-MIR2916	67
SRR2105130	pta-MIR396	1
SRR2105130	ptc-MIR396c	1
SRR2105130	ptc-MIR396d	1
SRR2105130	ptc-MIR396e	1
SRR2105130	rco-MIR396	1
SRR2105130	sbi-MIR396c	1
SRR2105130	tae-MIR2005	9
SRR2105130	tae-MIR2018	9
SRR2105130	tcc-MIR396c	1
SRR2105130	tcc-MIR396e	1
SRR2105130	vvi-MIR396b	1
SRR2105130	zma-MIR396f	1
SRR2105130	zma-MIR396g	1
SRR2105130	aly-MIR396b	2
SRR2105130	aly-MIR396b	2
SRR2105130	aqc-MIR396b	1
SRR2105130	ath-MIR396b	1
SRR2105130	ath-MIRf10459-akr	1
SRR2105130	ath-MIRf10482-akr	6
SRR2105130	ath-MIRf10870-akr	2
SRR2105130	bdi-MIR396e	1
SRR2105130	bna-MIR1140	1
SRR2105130	bna-MIR1140	1
SRR2105130	bna-MIR1140b	1
SRR2105130	bna-MIR1140b	1
SRR2105130	bna-MIR396a	1
SRR2105130	ccl-MIR396	1
SRR2105130	gma-MIR396b	1
SRR2105130	gma-MIR396c	1
SRR2105130	mtr-MIR396a	1
SRR2105130	osa-MIR1430	1
SRR2105130	osa-MIR396c	1
SRR2105130	osa-MIRf10270-akr	1
SRR2105130	osa-MIRf10974-akr	1
SRR2105130	peu-MIR2910	978
SRR2105130	peu-MIR2914	3
SRR2105130	peu-MIR2915	1
SRR2105130	peu-MIR2916	67
SRR2105130	pta-MIR396	1
SRR2105130	ptc-MIR396c	1
SRR2105130	ptc-MIR396d	1
SRR2105130	ptc-MIR396e	1
SRR2105130	rco-MIR396	1
SRR2105130	sbi-MIR396c	1
SRR2105130	tae-MIR2005	9
SRR2105130	tae-MIR2018	9
SRR2105130	tcc-MIR396c	1
SRR2105130	tcc-MIR396e	1
SRR2105130	vvi-MIR396b	1
SRR2105130	zma-MIR396f	1
SRR2105130	zma-MIR396g	1
SRR2105130	aly-MIR396b	2
SRR2105130	aly-MIR396b	2
SRR2105130	aqc-MIR396b	1
SRR2105130	ath-MIR396b	1
SRR2105130	ath-MIRf10459-akr	1
SRR2105130	ath-MIRf10482-akr	6
SRR2105130	ath-MIRf10870-akr	2
SRR2105130	bdi-MIR396e	1
SRR2105130	bna-MIR1140	1
SRR2105130	bna-MIR1140	1
SRR2105130	bna-MIR1140b	1
SRR2105130	bna-MIR1140b	1
SRR2105130	bna-MIR396a	1
SRR2105130	ccl-MIR396	1
SRR2105130	gma-MIR396b	1
SRR2105130	gma-MIR396c	1
SRR2105130	mtr-MIR396a	1
SRR2105130	osa-MIR1430	1
SRR2105130	osa-MIR396c	1
SRR2105130	osa-MIRf10270-akr	1
SRR2105130	osa-MIRf10974-akr	1
SRR2105130	peu-MIR2910	978
SRR2105130	peu-MIR2914	3
SRR2105130	peu-MIR2915	1
SRR2105130	peu-MIR2916	67
SRR2105130	pta-MIR396	1
SRR2105130	ptc-MIR396c	1
SRR2105130	ptc-MIR396d	1
SRR2105130	ptc-MIR396e	1
SRR2105130	rco-MIR396	1
SRR2105130	sbi-MIR396c	1
SRR2105130	tae-MIR2005	9
SRR2105130	tae-MIR2018	9
SRR2105130	tcc-MIR396c	1
SRR2105130	tcc-MIR396e	1
SRR2105130	vvi-MIR396b	1
SRR2105130	zma-MIR396f	1
SRR2105130	zma-MIR396g	1
SRR2105131	ath-MIR5658	1
SRR2105131	osa-MIR2055	1
SRR2105131	peu-MIR2910	307
SRR2105131	peu-MIR2911	1
SRR2105131	peu-MIR2914	1
SRR2105131	peu-MIR2915	1
SRR2105131	peu-MIR2916	39
SRR2105131	ppt-MIR896	3
SRR2105131	sit-MIR148-npr	1
SRR2105131	tae-MIR1134	1
SRR2105131	tae-MIR2018	3
SRR2105131	ath-MIR5658	1
SRR2105131	osa-MIR2055	1
SRR2105131	peu-MIR2910	307
SRR2105131	peu-MIR2911	1
SRR2105131	peu-MIR2914	1
SRR2105131	peu-MIR2915	1
SRR2105131	peu-MIR2916	39
SRR2105131	ppt-MIR896	3
SRR2105131	sit-MIR148-npr	1
SRR2105131	tae-MIR1134	1
SRR2105131	tae-MIR2018	3
SRR2105131	ath-MIR5658	1
SRR2105131	osa-MIR2055	1
SRR2105131	peu-MIR2910	307
SRR2105131	peu-MIR2911	1
SRR2105131	peu-MIR2914	1
SRR2105131	peu-MIR2915	1
SRR2105131	peu-MIR2916	39
SRR2105131	ppt-MIR896	3
SRR2105131	sit-MIR148-npr	1
SRR2105131	tae-MIR1134	1
SRR2105131	tae-MIR2018	3
SRR2105131	ath-MIR5658	1
SRR2105131	osa-MIR2055	1
SRR2105131	peu-MIR2910	307
SRR2105131	peu-MIR2911	1
SRR2105131	peu-MIR2914	1
SRR2105131	peu-MIR2915	1
SRR2105131	peu-MIR2916	39
SRR2105131	ppt-MIR896	3
SRR2105131	sit-MIR148-npr	1
SRR2105131	tae-MIR1134	1
SRR2105131	tae-MIR2018	3
SRR2105131	ath-MIR5658	1
SRR2105131	osa-MIR2055	1
SRR2105131	peu-MIR2910	307
SRR2105131	peu-MIR2911	1
SRR2105131	peu-MIR2914	1
SRR2105131	peu-MIR2915	1
SRR2105131	peu-MIR2916	39
SRR2105131	ppt-MIR896	3
SRR2105131	sit-MIR148-npr	1
SRR2105131	tae-MIR1134	1
SRR2105131	tae-MIR2018	3
SRR2105132	aly-MIR319c	2
SRR2105132	aly-MIR319c	2
SRR2105132	aly-MIR319d	2
SRR2105132	aly-MIR319d	2
SRR2105132	ath-MIR319c	1
SRR2105132	ath-MIR414	1
SRR2105132	ath-MIR5658	1
SRR2105132	ath-MIRf10482-akr	10
SRR2105132	ath-MIRf10870-akr	1
SRR2105132	bna-MIR171d	1
SRR2105132	bol-MIR171a	1
SRR2105132	gma-MIR5368	1
SRR2105132	osa-MIRf10974-akr	1
SRR2105132	osa-MIRf11065-akr	1
SRR2105132	peu-MIR2910	787
SRR2105132	peu-MIR2914	10
SRR2105132	peu-MIR2915	2
SRR2105132	peu-MIR2916	84
SRR2105132	ppl-MIR319	1
SRR2105132	ppt-MIR896	3
SRR2105132	ptc-MIR319f	1
SRR2105132	ptc-MIR319g	1
SRR2105132	ptc-MIRf12524-akr	2
SRR2105132	pvu-MIR319c	1
SRR2105132	rco-MIR319d	1
SRR2105132	sit-MIR148-npr	2
SRR2105132	tae-MIR2005	7
SRR2105132	tae-MIR2018	8
SRR2105132	vun-MIR319c.3	1
SRR2105132	vun-MIR319e.2	1
SRR2105132	aly-MIR319c	2
SRR2105132	aly-MIR319c	2
SRR2105132	aly-MIR319d	2
SRR2105132	aly-MIR319d	2
SRR2105132	ath-MIR319c	1
SRR2105132	ath-MIR414	1
SRR2105132	ath-MIR5658	1
SRR2105132	ath-MIRf10482-akr	10
SRR2105132	ath-MIRf10870-akr	1
SRR2105132	bna-MIR171d	1
SRR2105132	bol-MIR171a	1
SRR2105132	gma-MIR5368	1
SRR2105132	osa-MIRf10974-akr	1
SRR2105132	osa-MIRf11065-akr	1
SRR2105132	peu-MIR2910	787
SRR2105132	peu-MIR2914	10
SRR2105132	peu-MIR2915	2
SRR2105132	peu-MIR2916	84
SRR2105132	ppl-MIR319	1
SRR2105132	ppt-MIR896	3
SRR2105132	ptc-MIR319f	1
SRR2105132	ptc-MIR319g	1
SRR2105132	ptc-MIRf12524-akr	2
SRR2105132	pvu-MIR319c	1
SRR2105132	rco-MIR319d	1
SRR2105132	sit-MIR148-npr	2
SRR2105132	tae-MIR2005	7
SRR2105132	tae-MIR2018	8
SRR2105132	vun-MIR319c.3	1
SRR2105132	vun-MIR319e.2	1
SRR2105132	aly-MIR319c	2
SRR2105132	aly-MIR319c	2
SRR2105132	aly-MIR319d	2
SRR2105132	aly-MIR319d	2
SRR2105132	ath-MIR319c	1
SRR2105132	ath-MIR414	1
SRR2105132	ath-MIR5658	1
SRR2105132	ath-MIRf10482-akr	10
SRR2105132	ath-MIRf10870-akr	1
SRR2105132	bna-MIR171d	1
SRR2105132	bol-MIR171a	1
SRR2105132	gma-MIR5368	1
SRR2105132	osa-MIRf10974-akr	1
SRR2105132	osa-MIRf11065-akr	1
SRR2105132	peu-MIR2910	787
SRR2105132	peu-MIR2914	10
SRR2105132	peu-MIR2915	2
SRR2105132	peu-MIR2916	84
SRR2105132	ppl-MIR319	1
SRR2105132	ppt-MIR896	3
SRR2105132	ptc-MIR319f	1
SRR2105132	ptc-MIR319g	1
SRR2105132	ptc-MIRf12524-akr	2
SRR2105132	pvu-MIR319c	1
SRR2105132	rco-MIR319d	1
SRR2105132	sit-MIR148-npr	2
SRR2105132	tae-MIR2005	7
SRR2105132	tae-MIR2018	8
SRR2105132	vun-MIR319c.3	1
SRR2105132	vun-MIR319e.2	1
SRR2105132	aly-MIR319c	2
SRR2105132	aly-MIR319c	2
SRR2105132	aly-MIR319d	2
SRR2105132	aly-MIR319d	2
SRR2105132	ath-MIR319c	1
SRR2105132	ath-MIR414	1
SRR2105132	ath-MIR5658	1
SRR2105132	ath-MIRf10482-akr	10
SRR2105132	ath-MIRf10870-akr	1
SRR2105132	bna-MIR171d	1
SRR2105132	bol-MIR171a	1
SRR2105132	gma-MIR5368	1
SRR2105132	osa-MIRf10974-akr	1
SRR2105132	osa-MIRf11065-akr	1
SRR2105132	peu-MIR2910	787
SRR2105132	peu-MIR2914	10
SRR2105132	peu-MIR2915	2
SRR2105132	peu-MIR2916	84
SRR2105132	ppl-MIR319	1
SRR2105132	ppt-MIR896	3
SRR2105132	ptc-MIR319f	1
SRR2105132	ptc-MIR319g	1
SRR2105132	ptc-MIRf12524-akr	2
SRR2105132	pvu-MIR319c	1
SRR2105132	rco-MIR319d	1
SRR2105132	sit-MIR148-npr	2
SRR2105132	tae-MIR2005	7
SRR2105132	tae-MIR2018	8
SRR2105132	vun-MIR319c.3	1
SRR2105132	vun-MIR319e.2	1
SRR2105132	aly-MIR319c	2
SRR2105132	aly-MIR319c	2
SRR2105132	aly-MIR319d	2
SRR2105132	aly-MIR319d	2
SRR2105132	ath-MIR319c	1
SRR2105132	ath-MIR414	1
SRR2105132	ath-MIR5658	1
SRR2105132	ath-MIRf10482-akr	10
SRR2105132	ath-MIRf10870-akr	1
SRR2105132	bna-MIR171d	1
SRR2105132	bol-MIR171a	1
SRR2105132	gma-MIR5368	1
SRR2105132	osa-MIRf10974-akr	1
SRR2105132	osa-MIRf11065-akr	1
SRR2105132	peu-MIR2910	787
SRR2105132	peu-MIR2914	10
SRR2105132	peu-MIR2915	2
SRR2105132	peu-MIR2916	84
SRR2105132	ppl-MIR319	1
SRR2105132	ppt-MIR896	3
SRR2105132	ptc-MIR319f	1
SRR2105132	ptc-MIR319g	1
SRR2105132	ptc-MIRf12524-akr	2
SRR2105132	pvu-MIR319c	1
SRR2105132	rco-MIR319d	1
SRR2105132	sit-MIR148-npr	2
SRR2105132	tae-MIR2005	7
SRR2105132	tae-MIR2018	8
SRR2105132	vun-MIR319c.3	1
SRR2105132	vun-MIR319e.2	1
SRR2105133	aly-MIR166a	2
SRR2105133	aly-MIR166a	2
SRR2105133	aly-MIR166b	2
SRR2105133	aly-MIR166b	2
SRR2105133	aly-MIR166c	2
SRR2105133	aly-MIR166c	2
SRR2105133	aly-MIR166d	2
SRR2105133	aly-MIR166d	2
SRR2105133	aly-MIR166e	2
SRR2105133	aly-MIR166e	2
SRR2105133	aly-MIR166f	2
SRR2105133	aly-MIR166f	2
SRR2105133	aly-MIR166g	2
SRR2105133	aly-MIR166g	2
SRR2105133	aqc-MIR166b	1
SRR2105133	aqc-MIR166e	1
SRR2105133	ath-MIR166a	1
SRR2105133	ath-MIR166b	1
SRR2105133	ath-MIR166c	1
SRR2105133	ath-MIR166d	1
SRR2105133	ath-MIR166e	1
SRR2105133	ath-MIR166f	1
SRR2105133	ath-MIR166g	1
SRR2105133	ath-MIR5021	1
SRR2105133	ath-MIR5658	1
SRR2105133	bdi-MIR166a	1
SRR2105133	bdi-MIR166b	1
SRR2105133	bdi-MIR166c	1
SRR2105133	bdi-MIR166d	1
SRR2105133	bdi-MIR166e	1
SRR2105133	bna-MIR166a	1
SRR2105133	bna-MIR166b	1
SRR2105133	bna-MIR166c	1
SRR2105133	bna-MIR166d	1
SRR2105133	cpt-MIR166	1
SRR2105133	csi-MIR166a	1
SRR2105133	csi-MIR166c	1
SRR2105133	csi-MIR166e	2
SRR2105133	csi-MIR166e	2
SRR2105133	ctr-MIR166	1
SRR2105133	ghr-MIR166a	1
SRR2105133	ghr-MIR166b	1
SRR2105133	gma-MIR166a	1
SRR2105133	gma-MIR166b	1
SRR2105133	gma-MIR166n	1
SRR2105133	gma-MIR166o	1
SRR2105133	hvu-MIR166b	1
SRR2105133	hvu-MIR166b	1
SRR2105133	mtr-MIR165	1
SRR2105133	mtr-MIR166	1
SRR2105133	mtr-MIR166	1
SRR2105133	mtr-MIR166	1
SRR2105133	mtr-MIR166	1
SRR2105133	mtr-MIR166	1
SRR2105133	mtr-MIR166	1
SRR2105133	mtr-MIR166b	1
SRR2105133	mtr-MIR166b	1
SRR2105133	mtr-MIR166d	1
SRR2105133	mtr-MIR166d	1
SRR2105133	mtr-MIR166e	1
SRR2105133	mtr-MIR166e	1
SRR2105133	mtr-MIR166g	1
SRR2105133	mtr-MIR166g	1
SRR2105133	mtr-MIR166h	1
SRR2105133	mtr-MIR166h	1
SRR2105133	nsy-MIR166	1
SRR2105133	osa-MIR166a	1
SRR2105133	osa-MIR166b	1
SRR2105133	osa-MIR166c	1
SRR2105133	osa-MIR166d	1
SRR2105133	osa-MIR166f	1
SRR2105133	osa-MIR166n	1
SRR2105133	osa-MIR2104	1
SRR2105133	peu-MIR2910	376
SRR2105133	peu-MIR2911	1
SRR2105133	peu-MIR2914	5
SRR2105133	peu-MIR2916	40
SRR2105133	ppt-MIR166a	1
SRR2105133	ppt-MIR166b	1
SRR2105133	ppt-MIR166c	1
SRR2105133	ppt-MIR166d	1
SRR2105133	ppt-MIR166e	1
SRR2105133	ppt-MIR166f	1
SRR2105133	ppt-MIR166g	1
SRR2105133	ppt-MIR166h	1
SRR2105133	ppt-MIR166i	1
SRR2105133	ppt-MIR894	1
SRR2105133	ppt-MIR896	2
SRR2105133	pta-MIR166a	1
SRR2105133	pta-MIR166b	1
SRR2105133	ptc-MIR166a	1
SRR2105133	ptc-MIR166b	1
SRR2105133	ptc-MIR166c	1
SRR2105133	ptc-MIR166d	1
SRR2105133	ptc-MIR166e	1
SRR2105133	ptc-MIR166f	1
SRR2105133	ptc-MIR166g	1
SRR2105133	ptc-MIR166h	1
SRR2105133	ptc-MIR166i	1
SRR2105133	ptc-MIR166j	1
SRR2105133	ptc-MIR166k	1
SRR2105133	ptc-MIR166l	1
SRR2105133	ptc-MIR166m	1
SRR2105133	ptc-MIRf10034-akr	1
SRR2105133	ptc-MIRf10192-akr	1
SRR2105133	ptc-MIRf10804-akr	3
SRR2105133	ptc-MIRf12412-akr	2
SRR2105133	pvu-MIR166	1
SRR2105133	rco-MIR166a	1
SRR2105133	rco-MIR166b	1
SRR2105133	rco-MIR166c	1
SRR2105133	rco-MIR166d	1
SRR2105133	rco-MIR166e	1
SRR2105133	sbi-MIR166a	1
SRR2105133	sbi-MIR166b	1
SRR2105133	sbi-MIR166c	1
SRR2105133	sbi-MIR166d	1
SRR2105133	sbi-MIR166h	1
SRR2105133	sbi-MIR166i	1
SRR2105133	sbi-MIR166j	1
SRR2105133	sit-MIR05-npr	1
SRR2105133	sit-MIR166a-1	1
SRR2105133	sit-MIR166a-2	1
SRR2105133	sit-MIR166a-3	1
SRR2105133	sit-MIR166a-4	1
SRR2105133	sit-MIR166a-5	1
SRR2105133	sit-MIR166b-1	1
SRR2105133	sit-MIR166b-3	1
SRR2105133	sit-MIR21-1-npr	1
SRR2105133	sit-MIR21-2-npr	1
SRR2105133	sit-MIR58-1-npr	1
SRR2105133	sit-MIR58-2-npr	1
SRR2105133	sit-MIR58-3-npr	1
SRR2105133	sit-MIR59-npr	1
SRR2105133	sit-MIR60-npr	1
SRR2105133	sly-MIR166a	1
SRR2105133	sly-MIR166b	1
SRR2105133	smo-MIR166a	1
SRR2105133	smo-MIR166b	1
SRR2105133	smo-MIR166c	1
SRR2105133	sof-MIR166	1
SRR2105133	tae-MIR2005	5
SRR2105133	tae-MIR2018	2
SRR2105133	tcc-MIR166a	1
SRR2105133	tcc-MIR166d	1
SRR2105133	vun-MIR166b.1	1
SRR2105133	vun-MIR166d.1	1
SRR2105133	vun-MIR166d.2	1
SRR2105133	vun-MIR166d.3	1
SRR2105133	vvi-MIR166c	1
SRR2105133	vvi-MIR166d	1
SRR2105133	vvi-MIR166e	1
SRR2105133	vvi-MIR166f	1
SRR2105133	vvi-MIR166g	1
SRR2105133	vvi-MIR166h	1
SRR2105133	zma-MIR166a	1
SRR2105133	zma-MIR166b	1
SRR2105133	zma-MIR166c	1
SRR2105133	zma-MIR166d	1
SRR2105133	zma-MIR166e	1
SRR2105133	zma-MIR166f	1
SRR2105133	zma-MIR166g	1
SRR2105133	zma-MIR166h	1
SRR2105133	zma-MIR166i	1
SRR2105133	zma-MIR166n	1
SRR2105133	zma-MIR166o	1
SRR2105133	zma-MIR166p	1
SRR2105133	zma-MIR166q	1
SRR2105133	zma-MIR166r	1
SRR2105133	zma-MIR166s	1
SRR2105133	zma-MIR166t	1
SRR2105133	aly-MIR166a	2
SRR2105133	aly-MIR166a	2
SRR2105133	aly-MIR166b	2
SRR2105133	aly-MIR166b	2
SRR2105133	aly-MIR166c	2
SRR2105133	aly-MIR166c	2
SRR2105133	aly-MIR166d	2
SRR2105133	aly-MIR166d	2
SRR2105133	aly-MIR166e	2
SRR2105133	aly-MIR166e	2
SRR2105133	aly-MIR166f	2
SRR2105133	aly-MIR166f	2
SRR2105133	aly-MIR166g	2
SRR2105133	aly-MIR166g	2
SRR2105133	aqc-MIR166b	1
SRR2105133	aqc-MIR166e	1
SRR2105133	ath-MIR166a	1
SRR2105133	ath-MIR166b	1
SRR2105133	ath-MIR166c	1
SRR2105133	ath-MIR166d	1
SRR2105133	ath-MIR166e	1
SRR2105133	ath-MIR166f	1
SRR2105133	ath-MIR166g	1
SRR2105133	ath-MIR5021	1
SRR2105133	ath-MIR5658	1
SRR2105133	bdi-MIR166a	1
SRR2105133	bdi-MIR166b	1
SRR2105133	bdi-MIR166c	1
SRR2105133	bdi-MIR166d	1
SRR2105133	bdi-MIR166e	1
SRR2105133	bna-MIR166a	1
SRR2105133	bna-MIR166b	1
SRR2105133	bna-MIR166c	1
SRR2105133	bna-MIR166d	1
SRR2105133	cpt-MIR166	1
SRR2105133	csi-MIR166a	1
SRR2105133	csi-MIR166c	1
SRR2105133	csi-MIR166e	2
SRR2105133	csi-MIR166e	2
SRR2105133	ctr-MIR166	1
SRR2105133	ghr-MIR166a	1
SRR2105133	ghr-MIR166b	1
SRR2105133	gma-MIR166a	1
SRR2105133	gma-MIR166b	1
SRR2105133	gma-MIR166n	1
SRR2105133	gma-MIR166o	1
SRR2105133	hvu-MIR166b	1
SRR2105133	hvu-MIR166b	1
SRR2105133	mtr-MIR165	1
SRR2105133	mtr-MIR166	1
SRR2105133	mtr-MIR166	1
SRR2105133	mtr-MIR166	1
SRR2105133	mtr-MIR166	1
SRR2105133	mtr-MIR166	1
SRR2105133	mtr-MIR166	1
SRR2105133	mtr-MIR166b	1
SRR2105133	mtr-MIR166b	1
SRR2105133	mtr-MIR166d	1
SRR2105133	mtr-MIR166d	1
SRR2105133	mtr-MIR166e	1
SRR2105133	mtr-MIR166e	1
SRR2105133	mtr-MIR166g	1
SRR2105133	mtr-MIR166g	1
SRR2105133	mtr-MIR166h	1
SRR2105133	mtr-MIR166h	1
SRR2105133	nsy-MIR166	1
SRR2105133	osa-MIR166a	1
SRR2105133	osa-MIR166b	1
SRR2105133	osa-MIR166c	1
SRR2105133	osa-MIR166d	1
SRR2105133	osa-MIR166f	1
SRR2105133	osa-MIR166n	1
SRR2105133	osa-MIR2104	1
SRR2105133	peu-MIR2910	376
SRR2105133	peu-MIR2911	1
SRR2105133	peu-MIR2914	5
SRR2105133	peu-MIR2916	40
SRR2105133	ppt-MIR166a	1
SRR2105133	ppt-MIR166b	1
SRR2105133	ppt-MIR166c	1
SRR2105133	ppt-MIR166d	1
SRR2105133	ppt-MIR166e	1
SRR2105133	ppt-MIR166f	1
SRR2105133	ppt-MIR166g	1
SRR2105133	ppt-MIR166h	1
SRR2105133	ppt-MIR166i	1
SRR2105133	ppt-MIR894	1
SRR2105133	ppt-MIR896	2
SRR2105133	pta-MIR166a	1
SRR2105133	pta-MIR166b	1
SRR2105133	ptc-MIR166a	1
SRR2105133	ptc-MIR166b	1
SRR2105133	ptc-MIR166c	1
SRR2105133	ptc-MIR166d	1
SRR2105133	ptc-MIR166e	1
SRR2105133	ptc-MIR166f	1
SRR2105133	ptc-MIR166g	1
SRR2105133	ptc-MIR166h	1
SRR2105133	ptc-MIR166i	1
SRR2105133	ptc-MIR166j	1
SRR2105133	ptc-MIR166k	1
SRR2105133	ptc-MIR166l	1
SRR2105133	ptc-MIR166m	1
SRR2105133	ptc-MIRf10034-akr	1
SRR2105133	ptc-MIRf10192-akr	1
SRR2105133	ptc-MIRf10804-akr	3
SRR2105133	ptc-MIRf12412-akr	2
SRR2105133	pvu-MIR166	1
SRR2105133	rco-MIR166a	1
SRR2105133	rco-MIR166b	1
SRR2105133	rco-MIR166c	1
SRR2105133	rco-MIR166d	1
SRR2105133	rco-MIR166e	1
SRR2105133	sbi-MIR166a	1
SRR2105133	sbi-MIR166b	1
SRR2105133	sbi-MIR166c	1
SRR2105133	sbi-MIR166d	1
SRR2105133	sbi-MIR166h	1
SRR2105133	sbi-MIR166i	1
SRR2105133	sbi-MIR166j	1
SRR2105133	sit-MIR05-npr	1
SRR2105133	sit-MIR166a-1	1
SRR2105133	sit-MIR166a-2	1
[truncated: 76,886 more rows]
